# Supplementary material for: Teaching troubleshooting skills to graduate students
Source: eLife. 2024 Sep 17;13:e100761. doi: 10.7554/eLife.100761 (PMC11407763; doi:10.7554/eLife.100761)
Supplement: Supplementary file 1. — For each scenario there is a Word file that contains the following: background information; a description of the scenario; the protocol for the experiment that produced the unexpected result; the results of the experiment; information on the source of the error; background information that can be used to answer questions; and references. There is also a PowerPoint file for each scenario that contains example slides that can be used in real meetings. There are also templates for the Word and PowerPoint files. [file elife-100761-supp1.zip]

Archive with 39 entries (38 files):
- Final Scenarios/
- Final Scenarios/Example6.pptx
- __MACOSX/Final Scenarios/._Example6.pptx
- Final Scenarios/Example.template.docx
- __MACOSX/Final Scenarios/._Example.template.docx
- Final Scenarios/Example1.docx
- __MACOSX/Final Scenarios/._Example1.docx
- Final Scenarios/.DS_Store
- __MACOSX/Final Scenarios/._.DS_Store
- Final Scenarios/Example7.pptx
- __MACOSX/Final Scenarios/._Example7.pptx
- Final Scenarios/Example6.docx
- __MACOSX/Final Scenarios/._Example6.docx
- Final Scenarios/Example.template.pptx
- __MACOSX/Final Scenarios/._Example.template.pptx
- Final Scenarios/Example1.pptx
- __MACOSX/Final Scenarios/._Example1.pptx
- Final Scenarios/Example7.docx
- __MACOSX/Final Scenarios/._Example7.docx
- Final Scenarios/Example4.docx
- __MACOSX/Final Scenarios/._Example4.docx
- Final Scenarios/Example8.docx
- __MACOSX/Final Scenarios/._Example8.docx
- Final Scenarios/Example2.pptx
- __MACOSX/Final Scenarios/._Example2.pptx
- Final Scenarios/Example3.pptx
- __MACOSX/Final Scenarios/._Example3.pptx
- Final Scenarios/Example5.docx
- __MACOSX/Final Scenarios/._Example5.docx
- Final Scenarios/Example4.pptx
- __MACOSX/Final Scenarios/._Example4.pptx
- Final Scenarios/Example2.docx
- __MACOSX/Final Scenarios/._Example2.docx
- Final Scenarios/Example8.pptx
- __MACOSX/Final Scenarios/._Example8.pptx
- Final Scenarios/Example3.docx
- __MACOSX/Final Scenarios/._Example3.docx
- Final Scenarios/Example5.pptx
- __MACOSX/Final Scenarios/._Example5.pptx
